# Supplementary material for: Cytokine Response of Natural Killer Cells to Hepatitis B Virus Infection Depends on Monocyte Co-Stimulation
Source: Viruses. 2024 May 8;16(5):741. doi: 10.3390/v16050741 (PMC11125674; doi:10.3390/v16050741)
Supplement: Supplementary file 1 [file viruses-16-00741-s001.zip]

Archive with 1 entries (1 files):
- viruses-2958290-supplementary.pptx
